# Supplementary material for: Estimation of the Seasonal Inhaled Deposited Dose of Particulate Matter in the Respiratory System of Urban Individuals Living in an Eastern Mediterranean City
Source: Int J Environ Res Public Health. 2022 Apr 3;19(7):4303. doi: 10.3390/ijerph19074303 (PMC8998606; doi:10.3390/ijerph19074303)
Supplement: Supplementary file 1 [file ijerph-19-04303-s001.zip]

Archive with 1 entries (1 files):
- ijerph-1627161-supplementary.pdf
